# Supplementary material for: In silico comparative analysis of LRRK2 interactomes from brain, kidney and lung
Source: Brain Res. 2021 Aug 15;1765:None. doi: 10.1016/j.brainres.2021.147503 (PMC8212912; doi:10.1016/j.brainres.2021.147503)
Supplement: Supplementary Table 2 — Table of co-expression networks of the 7 interactors identified in the study. [file mmc2.xlsx]

## Sheet: Sheet2
Gene	Category	Network	Gene Ensembl	p-value Fisher p-value Fisherp-value that represents how significant is the overlap between your gene list and the genes that lie within the current module.This p-value has been obtained by applying the Fisher's exact test over the overlap of genes mentioned before." data-toggle="tooltip" data-html="true" data-placement="right">	Module	Module Membership (mm) Module Membership (mm)mm represents a degree of membership of a gene to a module. When the mm is close to 0, the likelihood of that gene belonging to the module is very low. When the mm is close to 1 or −1, the gene the likelihood of that gene belonging to the module is high." data-toggle="tooltip" data-html="true" data-placement="right">	Module Size Module SizeTotal number of genes in the current module." data-toggle="tooltip" data-html="true" data-placement="right">	GO Report	Cell Type
CHGB	gtexv6	Substantianigra	ENSG00000089199	0.0018	cyan	0.8931	906	chemical synaptic transmission GO:0061337 (p-value 4.21e-44), cell-cell signaling GO:0035637 (p-value 3.65e-28), neurotransmitter secretion GO:0048667 (p-value 7.74e-23), calcium ion regulated exocytosis GO:0006887 (p-value 2.87e-21), signal release GO:0098916 (p-value 6.33e-21)	Neuron, probably (Cahoy, 2008) (p-value 3.276e-133). Neuron, definite (Cahoy, 2008) (p-value 3.82e-47). Neuron_Interneuron-External (p-value 2.687e-17). Neuron_Pyramidal_CA1-External (p-value 3.552e-07). Neuron_Pyramidal_S1-External (p-value 6.705e-06). Neuron_Dopaminergic_SNigra-External (p-value 0.002598). Oligodendrocytes in Cortex (p-value 0.006245).
MATK	gtexv6	Substantianigra	ENSG00000007264	0.0018	cyan	0.911	906	chemical synaptic transmission GO:0061337 (p-value 4.21e-44), cell-cell signaling GO:0035637 (p-value 3.65e-28), neurotransmitter secretion GO:0048667 (p-value 7.74e-23), calcium ion regulated exocytosis GO:0006887 (p-value 2.87e-21), signal release GO:0098916 (p-value 6.33e-21)	Neuron, probably (Cahoy, 2008) (p-value 3.276e-133). Neuron, definite (Cahoy, 2008) (p-value 3.82e-47). Neuron_Interneuron-External (p-value 2.687e-17). Neuron_Pyramidal_CA1-External (p-value 3.552e-07). Neuron_Pyramidal_S1-External (p-value 6.705e-06). Neuron_Dopaminergic_SNigra-External (p-value 0.002598). Oligodendrocytes in Cortex (p-value 0.006245).
SH3GL2	gtexv6	Substantianigra	ENSG00000107295	0.0018	cyan	0.8445	906	chemical synaptic transmission GO:0061337 (p-value 4.21e-44), cell-cell signaling GO:0035637 (p-value 3.65e-28), neurotransmitter secretion GO:0048667 (p-value 7.74e-23), calcium ion regulated exocytosis GO:0006887 (p-value 2.87e-21), signal release GO:0098916 (p-value 6.33e-21)	Neuron, probably (Cahoy, 2008) (p-value 3.276e-133). Neuron, definite (Cahoy, 2008) (p-value 3.82e-47). Neuron_Interneuron-External (p-value 2.687e-17). Neuron_Pyramidal_CA1-External (p-value 3.552e-07). Neuron_Pyramidal_S1-External (p-value 6.705e-06). Neuron_Dopaminergic_SNigra-External (p-value 0.002598). Oligodendrocytes in Cortex (p-value 0.006245).
CDC42EP3	gtexv6	Substantianigra	ENSG00000163171	0.1	lightgreen	0.6346	339	response to stress GO:0006950 (p-value 1.85e-14), defense response GO:0006952 (p-value 5.25e-13), inflammatory response GO:0006954 (p-value 7.65e-13), cellular response to chemical stimulus GO:0070887 (p-value 3.52e-12), response to cytokine GO:0034097 (p-value 5.18e-12)	Microglia in Human brain Module (Geschwind, 2010) (p-value 4.155e-51). Microglia (Type2) module in Cortex (p-value 3.852e-18). Endothelial-External (p-value 2.451e-06).
LRRK2	gtexv6	Substantianigra	ENSG00000188906	0.1274	maroon	0.6557	437	void	Ependymal-External (p-value 0.007599).
MAP2K6	gtexv6	Substantianigra	ENSG00000108984	0.155	palevioletred3	0.6025	539	post-Golgi vesicle-mediated transport GO:0006892 (p-value 0.0123)	Neuron module in Cortex (p-value 4.466e-07).
LRRK2	gtexv6	Caudate	ENSG00000188906	0.119	blue	0.7213	1767	protein modification by small protein conjugation or removal GO:0070647 (p-value 2.01e-22), protein modification by small protein conjugation GO:0032446 (p-value 4.27e-19), modification-dependent macromolecule catabolic process GO:0043632 (p-value 8.94e-18), ubiquitin-dependent protein catabolic process GO:0006511 (p-value 2.57e-17), modification-dependent protein catabolic process GO:0019941 (p-…	Neuron module in Cortex (p-value 4.912e-70). Neuron in Human brain Module (Geschwind,2010) (p-value 5.726e-37). Neuron, pyramidal in network from Sugino/Winden (p-value 4.274e-18).
MAP2K6	gtexv6	Caudate	ENSG00000108984	0.119	blue	0.4474	1767	protein modification by small protein conjugation or removal GO:0070647 (p-value 2.01e-22), protein modification by small protein conjugation GO:0032446 (p-value 4.27e-19), modification-dependent macromolecule catabolic process GO:0043632 (p-value 8.94e-18), ubiquitin-dependent protein catabolic process GO:0006511 (p-value 2.57e-17), modification-dependent protein catabolic process GO:0019941 (p-…	Neuron module in Cortex (p-value 4.912e-70). Neuron in Human brain Module (Geschwind,2010) (p-value 5.726e-37). Neuron, pyramidal in network from Sugino/Winden (p-value 4.274e-18).
MATK	gtexv6	Caudate	ENSG00000007264	0.4299	brown	0.8511	1562	chemical synaptic transmission GO:0007267 (p-value 3.01e-32), cell-cell signaling GO:0007154 (p-value 3.36e-24), modulation of synaptic transmission GO:0097479 (p-value 1.13e-20), regulation of synaptic plasticity GO:0050890 (p-value 1.08e-14), neuron projection development GO:0007399 (p-value 2.8e-14)	Neuron, probably (Cahoy, 2008) (p-value 2.044e-59). Neuron_Pyramidal_S1-External (p-value 1.804e-14). Neuron, definite (Cahoy, 2008) (p-value 2.234e-14). Neuron_Pyramidal_CA1-External (p-value 6.516e-08). Neuron_Interneuron-External (p-value 2.097e-06).
CDC42EP3	gtexv6	Caudate	ENSG00000163171	0.0028	turquoise	0.7317	2031	chemical synaptic transmission GO:0007154 (p-value 7.55e-35), behavior GO:0007610 (p-value 4.4e-20), cell-cell signaling GO:0008016 (p-value 1.14e-18), single-organism behavior GO:0044708 (p-value 2.35e-18), nervous system development GO:0097553 (p-value 2.6e-18)	Neuron, probably (Cahoy, 2008) (p-value 3.173e-150). Neuron, definite (Cahoy, 2008) (p-value 2.479e-50). Neuron_Interneuron-External (p-value 4.218e-27). Neuron in Human brain Module (Geschwind,2010) (p-value 1.064e-22). Neuron_Pyramidal_CA1-External (p-value 6.891e-17). Neuron module in Cortex (p-value 2.093e-12). Neuron_Pyramidal_S1-External (p-value 7.085e-11). Ex1-External (p-value 4.145e-06)…
CHGB	gtexv6	Caudate	ENSG00000089199	0.0028	turquoise	0.9281	2031	chemical synaptic transmission GO:0007154 (p-value 7.55e-35), behavior GO:0007610 (p-value 4.4e-20), cell-cell signaling GO:0008016 (p-value 1.14e-18), single-organism behavior GO:0044708 (p-value 2.35e-18), nervous system development GO:0097553 (p-value 2.6e-18)	Neuron, probably (Cahoy, 2008) (p-value 3.173e-150). Neuron, definite (Cahoy, 2008) (p-value 2.479e-50). Neuron_Interneuron-External (p-value 4.218e-27). Neuron in Human brain Module (Geschwind,2010) (p-value 1.064e-22). Neuron_Pyramidal_CA1-External (p-value 6.891e-17). Neuron module in Cortex (p-value 2.093e-12). Neuron_Pyramidal_S1-External (p-value 7.085e-11). Ex1-External (p-value 4.145e-06)…
PAK6	gtexv6	Caudate	ENSG00000137843	0.0028	turquoise	0.8234	2031	chemical synaptic transmission GO:0007154 (p-value 7.55e-35), behavior GO:0007610 (p-value 4.4e-20), cell-cell signaling GO:0008016 (p-value 1.14e-18), single-organism behavior GO:0044708 (p-value 2.35e-18), nervous system development GO:0097553 (p-value 2.6e-18)	Neuron, probably (Cahoy, 2008) (p-value 3.173e-150). Neuron, definite (Cahoy, 2008) (p-value 2.479e-50). Neuron_Interneuron-External (p-value 4.218e-27). Neuron in Human brain Module (Geschwind,2010) (p-value 1.064e-22). Neuron_Pyramidal_CA1-External (p-value 6.891e-17). Neuron module in Cortex (p-value 2.093e-12). Neuron_Pyramidal_S1-External (p-value 7.085e-11). Ex1-External (p-value 4.145e-06)…
SH3GL2	gtexv6	Caudate	ENSG00000107295	0.0028	turquoise	0.9471	2031	chemical synaptic transmission GO:0007154 (p-value 7.55e-35), behavior GO:0007610 (p-value 4.4e-20), cell-cell signaling GO:0008016 (p-value 1.14e-18), single-organism behavior GO:0044708 (p-value 2.35e-18), nervous system development GO:0097553 (p-value 2.6e-18)	Neuron, probably (Cahoy, 2008) (p-value 3.173e-150). Neuron, definite (Cahoy, 2008) (p-value 2.479e-50). Neuron_Interneuron-External (p-value 4.218e-27). Neuron in Human brain Module (Geschwind,2010) (p-value 1.064e-22). Neuron_Pyramidal_CA1-External (p-value 6.891e-17). Neuron module in Cortex (p-value 2.093e-12). Neuron_Pyramidal_S1-External (p-value 7.085e-11). Ex1-External (p-value 4.145e-06)…
CDC42EP3	gtexv6	Putamen	ENSG00000163171	0.2806	black	0.7844	899	protein modification by small protein conjugation or removal GO:1901566 (p-value 3.35e-16), RNA processing GO:0090304 (p-value 6.39e-16), protein modification by small protein conjugation GO:0034641 (p-value 2.63e-13), tRNA metabolic process GO:1904666 (p-value 4.75e-13), ncRNA metabolic process GO:0051438 (p-value 1.3e-11)	Neuron module in Cortex (p-value 4.58e-23). Neuron in Human brain Module (Geschwind,2010) (p-value 9.817e-18). Neuron, pyramidal in network from Sugino/Winden (p-value 0.0008135).
MATK	gtexv6	Putamen	ENSG00000007264	0.3013	blue	0.9035	977	chemical synaptic transmission GO:0006816 (p-value 1.11e-22), modulation of synaptic transmission GO:0034220 (p-value 8.06e-19), cell-cell signaling GO:0070838 (p-value 7.77e-16), regulation of synaptic plasticity GO:0098660 (p-value 1.45e-13), neuron projection development GO:0048468 (p-value 2.75e-12)	Neuron, probably (Cahoy, 2008) (p-value 7.082e-45). Neuron_Pyramidal_CA1-External (p-value 2.467e-08). Neuron, definite (Cahoy, 2008) (p-value 3.953e-07). Neuron_Pyramidal_S1-External (p-value 0.001515).
CHGB	gtexv6	Putamen	ENSG00000089199	0.0003	darkmagenta	0.9472	1113	chemical synaptic transmission GO:0035637 (p-value 9.41e-27), neuron projection morphogenesis GO:0048588 (p-value 6.99e-14), cell projection morphogenesis GO:0007611 (p-value 1.14e-13), modulation of synaptic transmission GO:0051656 (p-value 2.15e-13), cell part morphogenesis GO:0007270 (p-value 7.39e-13)	Neuron, probably (Cahoy, 2008) (p-value 1.14e-94). Neuron, definite (Cahoy, 2008) (p-value 7.223e-25). Neuron_Pyramidal_CA1-External (p-value 8.297e-12). Neuron_Interneuron-External (p-value 3.761e-10). Neuron in Human brain Module (Geschwind,2010) (p-value 3.074e-08). Neuron_Pyramidal_S1-External (p-value 6.31e-08). Neuron_Dopaminergic_SNigra-External (p-value 8.277e-06). Neuron module in Cortex…
LRRK2	gtexv6	Putamen	ENSG00000188906	0.0003	darkmagenta	0.7697	1113	chemical synaptic transmission GO:0035637 (p-value 9.41e-27), neuron projection morphogenesis GO:0048588 (p-value 6.99e-14), cell projection morphogenesis GO:0007611 (p-value 1.14e-13), modulation of synaptic transmission GO:0051656 (p-value 2.15e-13), cell part morphogenesis GO:0007270 (p-value 7.39e-13)	Neuron, probably (Cahoy, 2008) (p-value 1.14e-94). Neuron, definite (Cahoy, 2008) (p-value 7.223e-25). Neuron_Pyramidal_CA1-External (p-value 8.297e-12). Neuron_Interneuron-External (p-value 3.761e-10). Neuron in Human brain Module (Geschwind,2010) (p-value 3.074e-08). Neuron_Pyramidal_S1-External (p-value 6.31e-08). Neuron_Dopaminergic_SNigra-External (p-value 8.277e-06). Neuron module in Cortex…
PAK6	gtexv6	Putamen	ENSG00000137843	0.0003	darkmagenta	0.8754	1113	chemical synaptic transmission GO:0035637 (p-value 9.41e-27), neuron projection morphogenesis GO:0048588 (p-value 6.99e-14), cell projection morphogenesis GO:0007611 (p-value 1.14e-13), modulation of synaptic transmission GO:0051656 (p-value 2.15e-13), cell part morphogenesis GO:0007270 (p-value 7.39e-13)	Neuron, probably (Cahoy, 2008) (p-value 1.14e-94). Neuron, definite (Cahoy, 2008) (p-value 7.223e-25). Neuron_Pyramidal_CA1-External (p-value 8.297e-12). Neuron_Interneuron-External (p-value 3.761e-10). Neuron in Human brain Module (Geschwind,2010) (p-value 3.074e-08). Neuron_Pyramidal_S1-External (p-value 6.31e-08). Neuron_Dopaminergic_SNigra-External (p-value 8.277e-06). Neuron module in Cortex…
SH3GL2	gtexv6	Putamen	ENSG00000107295	0.0003	darkmagenta	0.9462	1113	chemical synaptic transmission GO:0035637 (p-value 9.41e-27), neuron projection morphogenesis GO:0048588 (p-value 6.99e-14), cell projection morphogenesis GO:0007611 (p-value 1.14e-13), modulation of synaptic transmission GO:0051656 (p-value 2.15e-13), cell part morphogenesis GO:0007270 (p-value 7.39e-13)	Neuron, probably (Cahoy, 2008) (p-value 1.14e-94). Neuron, definite (Cahoy, 2008) (p-value 7.223e-25). Neuron_Pyramidal_CA1-External (p-value 8.297e-12). Neuron_Interneuron-External (p-value 3.761e-10). Neuron in Human brain Module (Geschwind,2010) (p-value 3.074e-08). Neuron_Pyramidal_S1-External (p-value 6.31e-08). Neuron_Dopaminergic_SNigra-External (p-value 8.277e-06). Neuron module in Cortex…
MAP2K6	gtexv6	Putamen	ENSG00000108984	0.2208	lightcyan	0.3738	685	neurogenesis GO:0022008 (p-value 6.13e-11), oligodendrocyte differentiation GO:0048709 (p-value 1.01e-08), nervous system development GO:0007399 (p-value 1.1e-08), glial cell differentiation GO:0010001 (p-value 1.86e-08), ensheathment of neurons GO:0007272 (p-value 2.52e-08)	Oligodendrocytes in Human brain Module (Geschwind,2010) (p-value 4.034e-136). Oligodendrocytes in Cortex (p-value 2.754e-73). Oligodendrocyte-External (p-value 2.343e-45). Oligodendrocytes, definite (Cahoy, 2008) (p-value 1.045e-39). Oligodendrocytes from conservative data set (Lein, 2007) (p-value 9.253e-15). Oligodendrocytes-Cahoy (p-value 0.00956).
CDC42EP3	gtexv6	FCortex	ENSG00000163171	0.0368	brown	0.7634	2305	organelle organization GO:0061024 (p-value 3.12e-10), protein ubiquitination GO:0032446 (p-value 1.36e-08), protein ubiquitination involved in ubiquitin-dependent protein catabolic process GO:0043161 (p-value 2.25e-08), modification-dependent macromolecule catabolic process GO:0016236 (p-value 2.47e-07), protein modification by small protein conjugation GO:0070647 (p-value 2.84e-07)	Neuron, probably (Cahoy, 2008) (p-value 6.443e-115). Neuron in Human brain Module (Geschwind,2010) (p-value 1.355e-111). Neuron module in Cortex (p-value 5.02e-95). Neuron, definite (Cahoy, 2008) (p-value 8.668e-21). Neuron_Interneuron-External (p-value 9.764e-14). Neuron, pyramidal in network from Sugino/Winden (p-value 3.037e-12). Neuron_Dopaminergic_SNigra-External (p-value 5.707e-07). Neuron_…
CHGB	gtexv6	FCortex	ENSG00000089199	0.0368	brown	0.9329	2305	organelle organization GO:0061024 (p-value 3.12e-10), protein ubiquitination GO:0032446 (p-value 1.36e-08), protein ubiquitination involved in ubiquitin-dependent protein catabolic process GO:0043161 (p-value 2.25e-08), modification-dependent macromolecule catabolic process GO:0016236 (p-value 2.47e-07), protein modification by small protein conjugation GO:0070647 (p-value 2.84e-07)	Neuron, probably (Cahoy, 2008) (p-value 6.443e-115). Neuron in Human brain Module (Geschwind,2010) (p-value 1.355e-111). Neuron module in Cortex (p-value 5.02e-95). Neuron, definite (Cahoy, 2008) (p-value 8.668e-21). Neuron_Interneuron-External (p-value 9.764e-14). Neuron, pyramidal in network from Sugino/Winden (p-value 3.037e-12). Neuron_Dopaminergic_SNigra-External (p-value 5.707e-07). Neuron_…
SH3GL2	gtexv6	FCortex	ENSG00000107295	0.0368	brown	0.9433	2305	organelle organization GO:0061024 (p-value 3.12e-10), protein ubiquitination GO:0032446 (p-value 1.36e-08), protein ubiquitination involved in ubiquitin-dependent protein catabolic process GO:0043161 (p-value 2.25e-08), modification-dependent macromolecule catabolic process GO:0016236 (p-value 2.47e-07), protein modification by small protein conjugation GO:0070647 (p-value 2.84e-07)	Neuron, probably (Cahoy, 2008) (p-value 6.443e-115). Neuron in Human brain Module (Geschwind,2010) (p-value 1.355e-111). Neuron module in Cortex (p-value 5.02e-95). Neuron, definite (Cahoy, 2008) (p-value 8.668e-21). Neuron_Interneuron-External (p-value 9.764e-14). Neuron, pyramidal in network from Sugino/Winden (p-value 3.037e-12). Neuron_Dopaminergic_SNigra-External (p-value 5.707e-07). Neuron_…
MAP2K6	gtexv6	FCortex	ENSG00000108984	0.2876	cyan	0.3674	952	immune response GO:0006955 (p-value 2.54e-79), immune system process GO:0002376 (p-value 3.36e-79), defense response GO:0006952 (p-value 1.54e-67), regulation of immune system process GO:0045766 (p-value 4.39e-55), positive regulation of immune system process GO:0002698 (p-value 3.48e-51)	Microglia-External (p-value 1.268e-105). Microglia (Type 1) (Geschwind, 2010) (p-value 4.979e-88). Microglia (Type2) module in Cortex (p-value 6.675e-34). Microglia in Human brain Module (Geschwind, 2010) (p-value 5.544e-20).
LRRK2	gtexv6	FCortex	ENSG00000188906	0.2566	lightcyan	0.6075	835	vesicle organization GO:0016050 (p-value 0.0202), single-organism organelle organization GO:1902589 (p-value 0.0208)	Oligodendrocytes in Human brain Module (Geschwind,2010) (p-value 2.635e-10). Oligodendrocyte-External (p-value 2.487e-09). Oligodendrocytes in Cortex (p-value 0.0001135). Neuron module in Cortex (p-value 0.04768).
MATK	gtexv6	FCortex	ENSG00000007264	0.1536	turquoise	0.814	2045	chemical synaptic transmission GO:0023051 (p-value 1.33e-65), cell-cell signaling GO:0051962 (p-value 7.65e-43), modulation of synaptic transmission GO:0051640 (p-value 1.53e-33), nervous system development GO:0048468 (p-value 3.32e-32), neuron projection development GO:0048699 (p-value 1.11e-25)	Neuron, probably (Cahoy, 2008) (p-value 7.597e-108). Neuron, definite (Cahoy, 2008) (p-value 2.392e-37). Neuron_Interneuron-External (p-value 1.456e-20). Neuron_Pyramidal_S1-External (p-value 1.477e-18). Neuron_Pyramidal_CA1-External (p-value 3.115e-15). Ex1-External (p-value 1.538e-08). Neuron_Dopaminergic-External (p-value 9.78e-06). Ex7-External (p-value 0.0005358). Neuron_Dopaminergic_SNigra-…
PAK6	gtexv6	FCortex	ENSG00000137843	0.1536	turquoise	0.7002	2045	chemical synaptic transmission GO:0023051 (p-value 1.33e-65), cell-cell signaling GO:0051962 (p-value 7.65e-43), modulation of synaptic transmission GO:0051640 (p-value 1.53e-33), nervous system development GO:0048468 (p-value 3.32e-32), neuron projection development GO:0048699 (p-value 1.11e-25)	Neuron, probably (Cahoy, 2008) (p-value 7.597e-108). Neuron, definite (Cahoy, 2008) (p-value 2.392e-37). Neuron_Interneuron-External (p-value 1.456e-20). Neuron_Pyramidal_S1-External (p-value 1.477e-18). Neuron_Pyramidal_CA1-External (p-value 3.115e-15). Ex1-External (p-value 1.538e-08). Neuron_Dopaminergic-External (p-value 9.78e-06). Ex7-External (p-value 0.0005358). Neuron_Dopaminergic_SNigra-…
LRRK2	gtexv6	Cerebellum	ENSG00000188906	0.0848	lightcyan1	0.7186	264	carboxylic acid metabolic process GO:0019752 (p-value 1.91e-05), organic acid metabolic process GO:0006082 (p-value 2.28e-05), oxidation-reduction process GO:0055114 (p-value 4.59e-05), oxoacid metabolic process GO:0043436 (p-value 5.86e-05), organic acid catabolic process GO:0016054 (p-value 0.000121)	Ependymal-External (p-value 0.02277).
CHGB	gtexv6	Cerebellum	ENSG00000089199	0.003	mediumpurple3	0.7771	255	nervous system development GO:0007399 (p-value 0.00101), neuron differentiation GO:0030182 (p-value 0.00446), generation of neurons GO:0048699 (p-value 0.00526), neuron development GO:0048666 (p-value 0.00777), regulation of nervous system development GO:0051960 (p-value 0.00789)	Neuron, probably (Cahoy, 2008) (p-value 6.462e-14). Neuron, definite (Cahoy, 2008) (p-value 4.712e-09).
SH3GL2	gtexv6	Cerebellum	ENSG00000107295	0.003	mediumpurple3	0.806	255	nervous system development GO:0007399 (p-value 0.00101), neuron differentiation GO:0030182 (p-value 0.00446), generation of neurons GO:0048699 (p-value 0.00526), neuron development GO:0048666 (p-value 0.00777), regulation of nervous system development GO:0051960 (p-value 0.00789)	Neuron, probably (Cahoy, 2008) (p-value 6.462e-14). Neuron, definite (Cahoy, 2008) (p-value 4.712e-09).
PAK6	gtexv6	Cerebellum	ENSG00000137843	0.0701	plum2	0.584	217	chemical synaptic transmission GO:0099536 (p-value 0.0011)	Neuron, probably (Cahoy, 2008) (p-value 2.153e-05). Neuron_Pyramidal_CA1-External (p-value 0.002465).
MAP2K6	gtexv6	Cerebellum	ENSG00000108984	0.0863	red	0.6326	269	tube development GO:0035295 (p-value 6.74e-07), cellular developmental process GO:0048869 (p-value 3.79e-06), regulation of cell communication GO:0198738 (p-value 1.42e-05), cell differentiation GO:0030154 (p-value 1.9e-05), negative regulation of multicellular organismal process GO:0023051 (p-value 2.24e-05)	Astrocytes, highly probable (Cahoy, 2008) (p-value 7.115e-07). Astrocytes module in Cortex (p-value 0.002393). Astrocyte-External (p-value 0.03312).
CDC42EP3	gtexv6	Cerebellum	ENSG00000163171	0.0486	thistle	0.6816	149	cell adhesion GO:0007155 (p-value 0.00186), biological adhesion GO:0022610 (p-value 0.002), cell-cell adhesion GO:0098609 (p-value 0.0327), bone development GO:0060348 (p-value 0.0458)	void
MATK	gtexv6	Cerebellum	ENSG00000007264	0.081	white	0.8005	252	chemical synaptic transmission GO:0099536 (p-value 0.00999), nervous system development GO:0007399 (p-value 0.0111)	Neuron, probably (Cahoy, 2008) (p-value 1.562e-13). Neuron, definite (Cahoy, 2008) (p-value 3.317e-06).
SH3GL2	gtexv6	Lung	ENSG00000107295	0.0656	darkorange2	0.6567	274	anatomical structure morphogenesis GO:0009653 (p-value 9.15e-06), cellular component morphogenesis GO:0032989 (p-value 4e-05), cell adhesion GO:0007155 (p-value 4.65e-05), biological adhesion GO:0022610 (p-value 5.18e-05), cell development GO:0048468 (p-value 6.71e-05)	void
LRRK2	gtexv6	Lung	ENSG00000188906	0.0811	lightgreen	0.8737	341	lipid metabolic process GO:0006629 (p-value 1.56e-06), organic acid biosynthetic process GO:0016053 (p-value 9.15e-05), carboxylic acid biosynthetic process GO:0046394 (p-value 9.15e-05), cellular lipid metabolic process GO:0044255 (p-value 0.000211), lipid biosynthetic process GO:0008610 (p-value 0.000284)	void
MAP2K6	gtexv6	Lung	ENSG00000108984	0.1302	navajowhite2	0.5562	559	organelle organization GO:0006996 (p-value 2.61e-08), transcription-coupled nucleotide-excision repair GO:0006283 (p-value 1.56e-06), tRNA metabolic process GO:0006399 (p-value 1.23e-05), mitochondrial translation GO:0032543 (p-value 3.87e-05), DNA repair GO:0006281 (p-value 9.32e-05)	Neuron in Human brain Module (Geschwind,2010) (p-value 3.372e-13). Neuron module in Cortex (p-value 1.727e-07).
MATK	gtexv6	Lung	ENSG00000007264	0.0935	red	0.4536	395	nucleic acid-templated transcription GO:0097659 (p-value 0.031), transcription, DNA-templated GO:0006351 (p-value 0.0465)	void
CDC42EP3	gtexv6	Lung	ENSG00000163171	0.0982	yellow	0.4178	416	regulation of RNA metabolic process GO:0051252 (p-value 0.0151), nucleic acid-templated transcription GO:0097659 (p-value 0.0184), heterocycle biosynthetic process GO:0018130 (p-value 0.0284), aromatic compound biosynthetic process GO:0019438 (p-value 0.0291), transcription, DNA-templated GO:0006351 (p-value 0.0329)	void
*there was no data available for MAPT
