# Supplementary material for: In silico comparative analysis of LRRK2 interactomes from brain, kidney and lung
Source: Brain Res. 2021 Aug 15;1765:None. doi: 10.1016/j.brainres.2021.147503 (PMC8212912; doi:10.1016/j.brainres.2021.147503)
Supplement: Supplementary Table 3 — Table for each GO component (biological, molecular and cellular) of the enriched terms: GO term and ID, p-value adjusted for multiple testing, number of LRRK2 interactors associated with the GO term (Genes), and frequency of genes contributing to each GO term in the interactome. [file mmc3.xlsx]

## Sheet: Biological Process
GO ID	Go Description	p-value	Corrected p-value	Cluster frequency	Total frequency	Genes
7165	signal transduction	1.0692e-07	0.00010371	18/36 50.0%	1878/14305 13.1%	MAP2K3 RAB5B HSP90AA1 YWHAB LRRK2 MATK YWHAZ CDC42 YWHAQ DVL1 CDC42EP3 DVL3 AKT1 MAP2K7 ARHGEF7 TP53 SH3GL2 MAP2K6
23052	signaling	4.2078e-07	0.00016007	22/36 61.1%	3131/14305 21.8%	MAP2K3 GSK3B RAB5B HSP90AA1 YWHAB LRRK2 MATK YWHAZ LRP6 CDC42 YWHAQ DVL1 CDC42EP3 DVL2 DVL3 AKT1 STUB1 MAP2K7 ARHGEF7 TP53 SH3GL2 MAP2K6
51128	regulation of cellular component organization	5.4755e-07	0.00016007	10/36 27.7%	538/14305 3.7%	CDC42 GSK3B RAB5B BAG5 MAP1B CDC42EP3 AKT1 STUB1 MAPT TP53
23046	signaling process	8.9361e-07	0.00016007	18/36 50.0%	2157/14305 15.0%	MAP2K3 RAB5B HSP90AA1 YWHAB LRRK2 MATK YWHAZ CDC42 YWHAQ DVL1 CDC42EP3 DVL3 AKT1 MAP2K7 ARHGEF7 TP53 SH3GL2 MAP2K6
23060	signal transmission	8.9361e-07	0.00016007	18/36 50.0%	2157/14305 15.0%	MAP2K3 RAB5B HSP90AA1 YWHAB LRRK2 MATK YWHAZ CDC42 YWHAQ DVL1 CDC42EP3 DVL3 AKT1 MAP2K7 ARHGEF7 TP53 SH3GL2 MAP2K6
51130	positive regulation of cellular component organization	1.1229e-06	0.00016007	7/36 19.4%	222/14305 1.5%	CDC42 GSK3B MAP1B AKT1 STUB1 MAPT TP53
31334	positive regulation of protein complex assembly	1.1551e-06	0.00016007	4/36 11.1%	32/14305 0.2%	GSK3B MAP1B STUB1 MAPT
60070	canonical Wnt receptor signaling pathway	2.1026e-06	0.00023716	4/36 11.1%	37/14305 0.2%	GSK3B DVL1 DVL3 LRP6
23034	intracellular signaling pathway	2.3702e-06	0.00023716	13/36 36.1%	1158/14305 8.0%	GSK3B RAB5B YWHAB LRRK2 CDC42 YWHAQ DVL2 DVL3 AKT1 MAP2K7 ARHGEF7 TP53 MAP2K6
44087	regulation of cellular component biogenesis	2.445e-06	0.00023716	6/36 16.6%	158/14305 1.1%	CDC42 GSK3B BAG5 MAP1B STUB1 MAPT
6468	protein amino acid phosphorylation	3.3486e-06	0.00028547	10/36 27.7%	657/14305 4.5%	MAP2K3 GAK GSK3B LRRK2 MATK AKT1 PAK6 NEK1 MAP2K7 MAP2K6
43254	regulation of protein complex assembly	3.5316e-06	0.00028547	5/36 13.8%	94/14305 0.6%	CDC42 GSK3B MAP1B STUB1 MAPT
48518	positive regulation of biological process	6.7894e-06	0.00047836	17/36 47.2%	2208/14305 15.4%	MAP2K3 GSK3B HSP90AA1 YWHAB LRRK2 MATK CDC42 MAP1B DVL1 DVL2 DVL3 AKT1 STUB1 MAPT ARHGEF7 TP53 MAP2K6
7264	small GTPase mediated signal transduction	6.9042e-06	0.00047836	7/36 19.4%	292/14305 2.0%	CDC42 RAB5B YWHAQ YWHAB LRRK2 ARHGEF7 TP53
48522	positive regulation of cellular process	9.3585e-06	0.00060518	16/36 44.4%	2004/14305 14.0%	MAP2K3 HSP90AA1 YWHAB LRRK2 MATK CDC42 MAP1B DVL1 DVL2 DVL3 AKT1 STUB1 MAPT ARHGEF7 TP53 MAP2K6
16310	phosphorylation	1.6306e-05	0.00092985	10/36 27.7%	786/14305 5.4%	MAP2K3 GAK GSK3B LRRK2 MATK AKT1 PAK6 NEK1 MAP2K7 MAP2K6
23033	signaling pathway	1.7176e-05	0.00092985	16/36 44.4%	2100/14305 14.6%	GSK3B RAB5B YWHAB LRRK2 LRP6 CDC42 YWHAQ DVL1 DVL2 DVL3 AKT1 STUB1 MAP2K7 ARHGEF7 TP53 MAP2K6
16055	Wnt receptor signaling pathway	1.7255e-05	0.00092985	5/36 13.8%	130/14305 0.9%	GSK3B DVL1 DVL2 DVL3 LRP6
35556	intracellular signal transduction	2.6968e-05	0.0013768	10/36 27.7%	833/14305 5.8%	CDC42 RAB5B YWHAQ YWHAB LRRK2 AKT1 MAP2K7 ARHGEF7 TP53 MAP2K6
46907	intracellular transport	2.8852e-05	0.0013775	9/36 25.0%	664/14305 4.6%	HSP90AA1 YWHAQ NUP133 YWHAB AKT1 YWHAZ TP53 SH3GL2 ARFGAP1
31399	regulation of protein modification process	2.9821e-05	0.0013775	7/36 19.4%	366/14305 2.5%	BAG5 YWHAB LRRK2 DVL2 DVL3 STUB1 TP53
51649	establishment of localization in cell	3.6913e-05	0.0016275	10/36 27.7%	864/14305 6.0%	HSP90AA1 YWHAQ NUP133 YWHAB DVL1 AKT1 YWHAZ TP53 SH3GL2 ARFGAP1
19220	regulation of phosphate metabolic process	4.7741e-05	0.0019295	8/36 22.2%	542/14305 3.7%	MAP2K3 YWHAB LRRK2 DVL1 DVL2 DVL3 AKT1 MAP2K6
51174	regulation of phosphorus metabolic process	4.7741e-05	0.0019295	8/36 22.2%	542/14305 3.7%	MAP2K3 YWHAB LRRK2 DVL1 DVL2 DVL3 AKT1 MAP2K6
18105	peptidyl-serine phosphorylation	5.6716e-05	0.0022006	3/36 8.3%	30/14305 0.2%	GSK3B LRRK2 AKT1
32268	regulation of cellular protein metabolic process	5.9393e-05	0.0022158	8/36 22.2%	559/14305 3.9%	BAG5 YWHAB LRRK2 DVL2 DVL3 AKT1 STUB1 TP53
32270	positive regulation of cellular protein metabolic process	7.6941e-05	0.0027371	6/36 16.6%	290/14305 2.0%	LRRK2 DVL2 DVL3 AKT1 STUB1 TP53
6793	phosphorus metabolic process	8.1831e-05	0.0027371	10/36 27.7%	949/14305 6.6%	MAP2K3 GAK GSK3B LRRK2 MATK AKT1 PAK6 NEK1 MAP2K7 MAP2K6
6796	phosphate metabolic process	8.1831e-05	0.0027371	10/36 27.7%	949/14305 6.6%	MAP2K3 GAK GSK3B LRRK2 MATK AKT1 PAK6 NEK1 MAP2K7 MAP2K6
34613	cellular protein localization	8.6525e-05	0.0027976	7/36 19.4%	433/14305 3.0%	YWHAQ YWHAB DVL1 AKT1 YWHAZ TP53 ARFGAP1
70727	cellular macromolecule localization	9.0351e-05	0.0028271	7/36 19.4%	436/14305 3.0%	YWHAQ YWHAB DVL1 AKT1 YWHAZ TP53 ARFGAP1
51641	cellular localization	0.00010351	0.0030046	10/36 27.7%	976/14305 6.8%	HSP90AA1 YWHAQ NUP133 YWHAB DVL1 AKT1 YWHAZ TP53 SH3GL2 ARFGAP1
44267	cellular protein metabolic process	0.00010528	0.0030046	15/36 41.6%	2153/14305 15.0%	MAP2K3 GSK3B HSP90AA1 LRRK2 MATK GAK BAG5 BAG2 AKT1 PAK6 NEK1 RPS20 STUB1 MAP2K7 MAP2K6
51247	positive regulation of protein metabolic process	0.00010531	0.0030046	6/36 16.6%	307/14305 2.1%	LRRK2 DVL2 DVL3 AKT1 STUB1 TP53
31116	positive regulation of microtubule polymerization	0.00012829	0.0035555	2/36 5.5%	7/14305 0.0%	MAP1B MAPT
18209	peptidyl-serine modification	0.00013565	0.0036138	3/36 8.3%	40/14305 0.2%	GSK3B LRRK2 AKT1
6605	protein targeting	0.00013785	0.0036138	5/36 13.8%	201/14305 1.4%	YWHAQ YWHAB AKT1 YWHAZ TP53
51246	regulation of protein metabolic process	0.00014469	0.0036933	8/36 22.2%	635/14305 4.4%	BAG5 YWHAB LRRK2 DVL2 DVL3 AKT1 STUB1 TP53
43687	post-translational protein modification	0.00018785	0.0046721	11/36 30.5%	1266/14305 8.8%	MAP2K3 GAK GSK3B LRRK2 MATK AKT1 PAK6 NEK1 STUB1 MAP2K7 MAP2K6
65009	regulation of molecular function	0.00020659	0.0049008	10/36 27.7%	1061/14305 7.4%	MAP2K3 GSK3B BAG5 YWHAB LRRK2 DVL1 AKT1 TP53 ARFGAP1 MAP2K6
16043	cellular component organization	0.00020715	0.0049008	16/36 44.4%	2563/14305 17.9%	RAB5B HSP90AA1 NUP133 YWHAB YWHAZ ARFGAP1 LRP6 CDC42 TUBA1A MAP1B DVL1 AKT1 NEK1 MAPT TP53 SH3GL2
31112	positive regulation of microtubule polymerization or depolymerization	0.00021923	0.0050633	2/36 5.5%	9/14305 0.0%	MAP1B MAPT
44260	cellular macromolecule metabolic process	0.00024296	0.005308	19/36 52.7%	3508/14305 24.5%	MAP2K3 GSK3B HSP90AA1 ZRANB2 LRRK2 MATK GAK BAG5 BAG2 DVL1 DVL2 AKT1 PAK6 NEK1 RPS20 STUB1 MAP2K7 TP53 MAP2K6
71216	cellular response to biotic stimulus	0.00024906	0.005308	3/36 8.3%	49/14305 0.3%	GSK3B STUB1 TP53
42325	regulation of phosphorylation	0.00026242	0.005308	7/36 19.4%	518/14305 3.6%	MAP2K3 LRRK2 DVL1 DVL2 DVL3 AKT1 MAP2K6
31401	positive regulation of protein modification process	0.00026347	0.005308	5/36 13.8%	231/14305 1.6%	LRRK2 DVL2 DVL3 STUB1 TP53
30307	positive regulation of cell growth	0.0002645	0.005308	3/36 8.3%	50/14305 0.3%	MAP1B AKT1 MAPT
6886	intracellular protein transport	0.00026593	0.005308	6/36 16.6%	364/14305 2.5%	YWHAQ YWHAB AKT1 YWHAZ TP53 ARFGAP1
31113	regulation of microtubule polymerization	0.00027361	0.005308	2/36 5.5%	10/14305 0.0%	MAP1B MAPT

## Sheet: Molecular function
GO ID	Go Description	p-value	Corrected p-value	Cluster frequency	Total frequency	Genes
4708	MAP kinase kinase activity	4.6458e-08	5.0711e-06	4/39 10.2%	15/15443 0.0%	MAP2K3 LRRK2 MAP2K7 MAP2K6
4712	protein serine/threonine/tyrosine kinase activity	8.0709e-08	5.0711e-06	4/39 10.2%	17/15443 0.1%	MAP2K3 LRRK2 MAP2K7 MAP2K6
5515	protein binding	9.3333e-08	5.0711e-06	36/39 92.3%	8123/15443 52.5%	GSK3B RAB5B ECHS1 YWHAB LRRK2 LRP6 CDC42 TUBA1A BAG5 BAG2 YWHAQ DVL1 DVL2 DVL3 AKT1 PAK6 NEK1 MAP2K7 SH3GL2 CHGB MAP2K6 MAP2K3 HSP90AA1 WSB1 ZRANB2 NUP133 MATK YWHAZ GAK MAP1B CDC42EP3 RPS20 STUB1 MAPT ARHGEF7 TP53
19899	enzyme binding	2.9108e-07	1.1862e-05	11/39 28.2%	632/15443 4.0%	CDC42 GSK3B BAG5 YWHAB DVL1 DVL3 AKT1 STUB1 MAPT MAP2K7 TP53
4674	protein serine/threonine kinase activity	7.0883e-07	2.3108e-05	9/39 23.0%	416/15443 2.6%	MAP2K3 GAK GSK3B LRRK2 AKT1 PAK6 NEK1 MAP2K7 MAP2K6
4672	protein kinase activity	1.0153e-06	2.7583e-05	10/39 25.6%	568/15443 3.6%	MAP2K3 GAK GSK3B LRRK2 MATK AKT1 PAK6 NEK1 MAP2K7 MAP2K6
16773	phosphotransferase activity, alcohol group as acceptor	5.1779e-06	0.00012057	10/39 25.6%	681/15443 4.4%	MAP2K3 GAK GSK3B LRRK2 MATK AKT1 PAK6 NEK1 MAP2K7 MAP2K6
16301	kinase activity	1.0896e-05	0.00022201	10/39 25.6%	741/15443 4.7%	MAP2K3 GAK GSK3B LRRK2 MATK AKT1 PAK6 NEK1 MAP2K7 MAP2K6
30911	TPR domain binding	1.8614e-05	0.00030677	2/39 5.1%	3/15443 0.0%	HSP90AA1 STUB1
32553	ribonucleotide binding	2.0703e-05	0.00030677	15/39 38.4%	1845/15443 11.9%	MAP2K3 GSK3B RAB5B HSP90AA1 LRRK2 MATK CDC42 GAK TUBA1A AKT1 PAK6 NEK1 MAP2K7 TP53 MAP2K6
32555	purine ribonucleotide binding	2.0703e-05	0.00030677	15/39 38.4%	1845/15443 11.9%	MAP2K3 GSK3B RAB5B HSP90AA1 LRRK2 MATK CDC42 GAK TUBA1A AKT1 PAK6 NEK1 MAP2K7 TP53 MAP2K6
4713	protein tyrosine kinase activity	2.4742e-05	0.00033608	5/39 12.8%	139/15443 0.9%	MAP2K3 MATK NEK1 MAP2K7 MAP2K6
17076	purine nucleotide binding	3.5099e-05	0.00044009	15/39 38.4%	1928/15443 12.4%	MAP2K3 GSK3B RAB5B HSP90AA1 LRRK2 MATK CDC42 GAK TUBA1A AKT1 PAK6 NEK1 MAP2K7 TP53 MAP2K6
19904	protein domain specific binding	4.599e-05	0.00050669	7/39 17.9%	388/15443 2.5%	HSP90AA1 TUBA1A YWHAQ YWHAB STUB1 MAPT YWHAZ
16772	transferase activity, transferring phosphorus-containing groups	4.6628e-05	0.00050669	10/39 25.6%	877/15443 5.6%	MAP2K3 GAK GSK3B LRRK2 MATK AKT1 PAK6 NEK1 MAP2K7 MAP2K6
30235	nitric-oxide synthase regulator activity	6.1849e-05	0.00063008	2/39 5.1%	5/15443 0.0%	HSP90AA1 AKT1
19900	kinase binding	0.00016384	0.001547	5/39 12.8%	207/15443 1.3%	GSK3B DVL1 STUB1 MAP2K7 TP53
5488	binding	0.00017084	0.001547	39/39 100.0%	12367/15443 80.0%	GSK3B RAB5B ECHS1 YWHAB LRRK2 LRP6 CDC42 TUBA1A BAG5 BAG2 YWHAQ DVL1 DVL2 DVL3 AKT1 PAK6 NEK1 LGALS8 MAP2K7 SH3GL2 CHGB MAP2K6 MAP2K3 HSP90AA1 WSB1 ZRANB2 NUP133 MATK YWHAZ ARFGAP1 GAK MAP1B CDC42EP3 RPS20 STUB1 MAPT ARHGEF7 TP53 MYL9
5524	ATP binding	0.00018375	0.0015764	12/39 30.7%	1473/15443 9.5%	MAP2K3 GAK GSK3B HSP90AA1 LRRK2 MATK AKT1 PAK6 NEK1 MAP2K7 TP53 MAP2K6
32559	adenyl ribonucleotide binding	0.00021277	0.0016754	12/39 30.7%	1496/15443 9.6%	MAP2K3 GAK GSK3B HSP90AA1 LRRK2 MATK AKT1 PAK6 NEK1 MAP2K7 TP53 MAP2K6
166	nucleotide binding	0.00021585	0.0016754	15/39 38.4%	2254/15443 14.5%	MAP2K3 GSK3B RAB5B HSP90AA1 LRRK2 MATK CDC42 GAK TUBA1A AKT1 PAK6 NEK1 MAP2K7 TP53 MAP2K6
42802	identical protein binding	0.00026076	0.001932	8/39 20.5%	685/15443 4.4%	HSP90AA1 LRRK2 DVL1 DVL2 AKT1 STUB1 MAPT SH3GL2
30554	adenyl nucleotide binding	0.00034865	0.0024708	12/39 30.7%	1577/15443 10.2%	MAP2K3 GAK GSK3B HSP90AA1 LRRK2 MATK AKT1 PAK6 NEK1 MAP2K7 TP53 MAP2K6
1883	purine nucleoside binding	0.00042963	0.0029179	12/39 30.7%	1613/15443 10.4%	MAP2K3 GAK GSK3B HSP90AA1 LRRK2 MATK AKT1 PAK6 NEK1 MAP2K7 TP53 MAP2K6
1882	nucleoside binding	0.0004548	0.0029653	12/39 30.7%	1623/15443 10.5%	MAP2K3 GAK GSK3B HSP90AA1 LRRK2 MATK AKT1 PAK6 NEK1 MAP2K7 TP53 MAP2K6
19901	protein kinase binding	0.00096165	0.0060288	4/39 10.2%	175/15443 1.1%	GSK3B DVL1 MAP2K7 TP53
2020	protease binding	0.0022537	0.013605	2/39 5.1%	28/15443 0.1%	DVL3 TP53
5519	cytoskeletal regulatory protein binding	0.0025254	0.014046	1/39 2.5%	1/15443 0.0%	CDC42EP3
34211	GTP-dependent protein kinase activity	0.0025254	0.014046	1/39 2.5%	1/15443 0.0%	LRRK2
51087	chaperone binding	0.0025852	0.014046	2/39 5.1%	30/15443 0.1%	BAG5 TP53
8034	lipoprotein binding	0.0035081	0.018446	2/39 5.1%	35/15443 0.2%	MAPT LRP6
4696	glycogen synthase kinase 3 activity	0.0050446	0.024184	1/39 2.5%	2/15443 0.0%	GSK3B
34187	apolipoprotein E binding	0.0050446	0.024184	1/39 2.5%	2/15443 0.0%	MAPT
35033	histone deacetylase regulator activity	0.0050446	0.024184	1/39 2.5%	2/15443 0.0%	TP53
8013	beta-catenin binding	0.0059966	0.027927	2/39 5.1%	46/15443 0.2%	GSK3B DVL3
16740	transferase activity	0.0062336	0.028225	10/39 25.6%	1637/15443 10.6%	MAP2K3 GAK GSK3B LRRK2 MATK AKT1 PAK6 NEK1 MAP2K7 MAP2K6
34236	protein kinase A catalytic subunit binding	0.0075576	0.033294	1/39 2.5%	3/15443 0.0%	GSK3B
50815	phosphoserine binding	0.010064	0.041013	1/39 2.5%	4/15443 0.0%	YWHAB
50321	tau-protein kinase activity	0.010064	0.041013	1/39 2.5%	4/15443 0.0%	GSK3B
739	DNA strand annealing activity	0.010064	0.041013	1/39 2.5%	4/15443 0.0%	TP53
8017	microtubule binding	0.012391	0.048316	2/39 5.1%	67/15443 0.4%	MAP1B MAPT
51787	misfolded protein binding	0.012565	0.048316	1/39 2.5%	5/15443 0.0%	STUB1
31625	ubiquitin protein ligase binding	0.012746	0.048316	2/39 5.1%	68/15443 0.4%	BAG5 TP53
5525	GTP binding	0.014151	0.049357	4/39 10.2%	373/15443 2.4%	CDC42 RAB5B TUBA1A LRRK2
30544	Hsp70 protein binding	0.01506	0.049357	1/39 2.5%	6/15443 0.0%	STUB1
4300	enoyl-CoA hydratase activity	0.01506	0.049357	1/39 2.5%	6/15443 0.0%	ECHS1
31996	thioesterase binding	0.01506	0.049357	1/39 2.5%	6/15443 0.0%	CDC42
3924	GTPase activity	0.015614	0.049357	3/39 7.6%	209/15443 1.3%	CDC42 RAB5B TUBA1A
32561	guanyl ribonucleotide binding	0.015727	0.049357	4/39 10.2%	385/15443 2.4%	CDC42 RAB5B TUBA1A LRRK2
19001	guanyl nucleotide binding	0.015727	0.049357	4/39 10.2%	385/15443 2.4%	CDC42 RAB5B TUBA1A LRRK2
31072	heat shock protein binding	0.015746	0.049357	2/39 5.1%	76/15443 0.4%	GAK STUB1
47485	protein N-terminus binding	0.015746	0.049357	2/39 5.1%	76/15443 0.4%	YWHAQ TP53
4300	enoyl-CoA hydratase activity	0.013908	0.040951	1/36 2.7%	6/15443 0.0%	ECHS1
31996	thioesterase binding	0.013908	0.040951	1/36 2.7%	6/15443 0.0%	CDC42
5487	nucleocytoplasmic transporter activity	0.016208	0.046018	1/36 2.7%	7/15443 0.0%	NUP133
34450	ubiquitin-ubiquitin ligase activity	0.016208	0.046018	1/36 2.7%	7/15443 0.0%	STUB1
32403	protein complex binding	0.017752	0.049519	3/36 8.3%	238/15443 1.5%	YWHAB MAP1B YWHAZ

## Sheet: Celluar component
GO ID	Go Description	p-value	Corrected p-value	Cluster frequency	Total frequency	Genes
5737	cytoplasm	2.7315e-08	3.8241e-06	32/35 91.4%	7648/16377 46.6%	GSK3B RAB5B ECHS1 YWHAB LRRK2 LRP6 CDC42 TUBA1A BAG5 YWHAQ DVL1 DVL2 DVL3 AKT1 NEK1 LGALS8 MAP2K7 SH3GL2 CHGB HSP90AA1 MATK YWHAZ ARFGAP1 GAK MAP1B CDC42EP3 RPS20 STUB1 MAPT ARHGEF7 TP53 MYL9
5829	cytosol	1.513e-06	0.00010591	13/35 37.1%	1316/16377 8.0%	GSK3B HSP90AA1 YWHAB ARFGAP1 CDC42 TUBA1A MAP1B AKT1 RPS20 MAPT ARHGEF7 TP53 SH3GL2
5622	intracellular	2.3079e-06	0.0001077	35/35 100.0%	11308/16377 69.0%	GSK3B RAB5B ECHS1 YWHAB LRRK2 LRP6 CDC42 TUBA1A BAG5 YWHAQ DVL1 DVL2 DVL3 AKT1 NEK1 LGALS8 MAP2K7 SH3GL2 CHGB HSP90AA1 WSB1 ZRANB2 NUP133 MATK YWHAZ ARFGAP1 GAK MAP1B CDC42EP3 RPS20 STUB1 MAPT ARHGEF7 TP53 MYL9
30426	growth cone	1.0139e-05	0.00030204	4/35 11.4%	64/16377 0.3%	MAP1B DVL1 MAPT ARHGEF7
30427	site of polarized growth	1.0787e-05	0.00030204	4/35 11.4%	65/16377 0.3%	MAP1B DVL1 MAPT ARHGEF7
44424	intracellular part	1.3912e-05	0.00032462	34/35 97.1%	10954/16377 66.8%	GSK3B RAB5B ECHS1 YWHAB LRRK2 LRP6 CDC42 TUBA1A BAG5 YWHAQ DVL1 DVL2 DVL3 AKT1 NEK1 LGALS8 MAP2K7 SH3GL2 CHGB HSP90AA1 ZRANB2 NUP133 MATK YWHAZ ARFGAP1 GAK MAP1B CDC42EP3 RPS20 STUB1 MAPT ARHGEF7 TP53 MYL9
44444	cytoplasmic part	3.1285e-05	0.0006257	23/35 65.7%	5148/16377 31.4%	GSK3B RAB5B HSP90AA1 ECHS1 YWHAB LRRK2 YWHAZ ARFGAP1 LRP6 CDC42 GAK TUBA1A BAG5 MAP1B DVL1 AKT1 RPS20 MAPT ARHGEF7 TP53 MYL9 SH3GL2 CHGB
48770	pigment granule	4.2735e-05	0.00066477	4/35 11.4%	92/16377 0.5%	RAB5B HSP90AA1 YWHAB YWHAZ
42470	melanosome	4.2735e-05	0.00066477	4/35 11.4%	92/16377 0.5%	RAB5B HSP90AA1 YWHAB YWHAZ
31410	cytoplasmic vesicle	7.7572e-05	0.001086	8/35 22.8%	685/16377 4.1%	RAB5B HSP90AA1 YWHAB LRRK2 DVL1 YWHAZ LRP6 CHGB
31982	vesicle	0.00010365	0.0013192	8/35 22.8%	714/16377 4.3%	RAB5B HSP90AA1 YWHAB LRRK2 DVL1 YWHAZ LRP6 CHGB
16023	cytoplasmic membrane-bounded vesicle	0.00037208	0.0043409	7/35 20.0%	647/16377 3.9%	RAB5B HSP90AA1 YWHAB LRRK2 DVL1 YWHAZ CHGB
31988	membrane-bounded vesicle	0.00043906	0.0047283	7/35 20.0%	665/16377 4.0%	RAB5B HSP90AA1 YWHAB LRRK2 DVL1 YWHAZ CHGB
30424	axon	0.00054295	0.0054295	4/35 11.4%	178/16377 1.0%	LRRK2 MAP1B DVL1 MAPT
16234	inclusion body	0.00066445	0.0062015	2/35 5.7%	18/16377 0.1%	BAG5 STUB1
42995	cell projection	0.00097847	0.0085616	7/35 20.0%	761/16377 4.6%	CDC42 LRRK2 MAP1B DVL1 AKT1 MAPT ARHGEF7
43005	neuron projection	0.0011037	0.0090889	5/35 14.2%	373/16377 2.2%	LRRK2 MAP1B DVL1 MAPT ARHGEF7
267	cell fraction	0.0016357	0.012722	8/35 22.8%	1078/16377 6.5%	RAB5B LRRK2 MAP1B DVL1 AKT1 YWHAZ TP53 LRP6
32473	external side of mitochondrial outer membrane	0.0021371	0.01496	1/35 2.8%	1/16377 0.0%	LRRK2
45298	tubulin complex	0.0021371	0.01496	1/35 2.8%	1/16377 0.0%	MAPT
5874	microtubule	0.002704	0.018026	4/35 11.4%	275/16377 1.6%	TUBA1A MAP1B DVL1 MAPT
44430	cytoskeletal part	0.0037747	0.024021	7/35 20.0%	964/16377 5.8%	TUBA1A MAP1B DVL1 AKT1 MAPT YWHAZ MYL9
48471	perinuclear region of cytoplasm	0.0048551	0.029553	4/35 11.4%	324/16377 1.9%	GAK BAG5 YWHAB MAP1B
34747	Axin-APC-beta-catenin-GSK3B complex	0.0063981	0.036366	1/35 2.8%	3/16377 0.0%	GSK3B
44463	cell projection part	0.006494	0.036366	4/35 11.4%	352/16377 2.1%	MAP1B DVL1 MAPT ARHGEF7
15630	microtubule cytoskeleton	0.0072228	0.037538	5/35 14.2%	577/16377 3.5%	TUBA1A MAP1B DVL1 AKT1 MAPT
30425	dendrite	0.0073309	0.037538	3/35 8.5%	187/16377 1.1%	LRRK2 MAP1B DVL1
45202	synapse	0.0075076	0.037538	4/35 11.4%	367/16377 2.2%	LRRK2 MAP1B DVL1 YWHAZ
5856	cytoskeleton	0.0082125	0.038486	8/35 22.8%	1402/16377 8.5%	TUBA1A MAP1B DVL1 CDC42EP3 AKT1 MAPT YWHAZ MYL9
31371	ubiquitin conjugating enzyme complex	0.008522	0.038486	1/35 2.8%	4/16377 0.0%	STUB1
42405	nuclear inclusion body	0.008522	0.038486	1/35 2.8%	4/16377 0.0%	STUB1
43228	non-membrane-bounded organelle	0.010121	0.042936	11/35 31.4%	2432/16377 14.8%	TUBA1A NUP133 MAP1B DVL1 CDC42EP3 AKT1 RPS20 MAPT YWHAZ TP53 MYL9
43232	intracellular non-membrane-bounded organelle	0.010121	0.042936	11/35 31.4%	2432/16377 14.8%	TUBA1A NUP133 MAP1B DVL1 CDC42EP3 AKT1 RPS20 MAPT YWHAZ TP53 MYL9
30877	beta-catenin destruction complex	0.010641	0.043818	1/35 2.8%	5/16377 0.0%	GSK3B
5925	focal adhesion	0.012332	0.04933	2/35 5.7%	79/16377 0.4%	GAK ARHGEF7
